# Supplementary material for: Potential Mechanisms Underlying the Minimal Impact of Cry1Ab1 Protein on Myzus persicae
Source: Int J Mol Sci. 2025 Mar 24;26(7):2924. doi: 10.3390/ijms26072924 (PMC11988580; doi:10.3390/ijms26072924)
Supplement: Supplementary file 1 [file ijms-26-02924-s001.zip]

Archive with 1 entries (1 files):
- ijms-3497565-supplementary.pdf
